# Supplementary material for: Validity and Reliability of Kinvent Plates for Assessing Single Leg Static and Dynamic Balance in the Field
Source: Sensors (Basel). 2023 Feb 20;23(4):2354. doi: 10.3390/s23042354 (PMC9967360; doi:10.3390/s23042354)
Supplement: Supplementary file 1 [file sensors-23-02354-s001.zip]

Archive with 5 entries (5 files):
- Parameters_calculation.pdf
- Table_S1.pdf
- Table_S2.pdf
- Table_S3.pdf
- Table_S4.pdf
